# Supplementary material for: Detection of SARS-CoV-2–Specific Antibodies in Human Breast Milk and Their Neutralizing Capacity after COVID-19 Vaccination: A Systematic Review
Source: Int J Mol Sci. 2023 Feb 3;24(3):2957. doi: 10.3390/ijms24032957 (PMC9917673; doi:10.3390/ijms24032957)
Supplement: Supplementary file 1 [file ijms-24-02957-s001.zip]

Archive with 1 entries (1 files):
- ijms-2176992-supplementary.pdf
